# Supplementary material for: Understanding Gel-Powers: Exploring Rheological Marvels of Acrylamide/Sodium Alginate Double-Network Hydrogels
Source: Molecules. 2023 Jun 20;28(12):4868. doi: 10.3390/molecules28124868 (PMC10305142; doi:10.3390/molecules28124868)
Supplement: Supplementary file 1 [file molecules-28-04868-s001.zip]

Archive with 1 entries (1 files):
- molecules-2453661-supplementary.pdf
